# Supplementary material for: Diversity and Activity of Diazotrophs in Great Barrier Reef Surface Waters
Source: Front Microbiol. 2017 Jun 7;8:967. doi: 10.3389/fmicb.2017.00967 (PMC5461343; doi:10.3389/fmicb.2017.00967)
Supplement: Supplementary file 1 [file Table_1.XLSX]

## Sheet: Sheet1
Sample name	Barcode sequence	Linker primer sequence	No. sequences per sample	No. sequences post QC and chimera removal	Proportion sequences removed during quality control	No. 97 % OTUs from final OTU table (> 50 sequences)
CSC81	AGAACTAT	TGYGAYCCNAARGCNGA	5636	4203	0.25	15
CSC82	AGAACGCT	TGYGAYCCNAARGCNGA	5844	4388	0.25	16
CSC85	AGACAACT	TGYGAYCCNAARGCNGA	5409	4111	0.24	35
CSC88	AGAATGTG	TGYGAYCCNAARGCNGA	10860	7939	0.27	29
CSC89	AGACTGCT	TGYGAYCCNAARGCNGA	6012	4355	0.28	34
CSC93	AGACTTAC	TGYGAYCCNAARGCNGA	6717	5015	0.25	29
CSC94	AGAGCAAG	TGYGAYCCNAARGCNGA	9177	6412	0.3	29
CSC96	AGAGCGCG	TGYGAYCCNAARGCNGA	5587	3953	0.29	33
CSC97	AGAGCTAT	TGYGAYCCNAARGCNGA	5110	3561	0.3	27
CSC98	AGAGTACG	TGYGAYCCNAARGCNGA	8801	6543	0.26	37
