# Supplementary material for: Diversity and Activity of Diazotrophs in Great Barrier Reef Surface Waters
Source: Front Microbiol. 2017 Jun 7;8:967. doi: 10.3389/fmicb.2017.00967 (PMC5461343; doi:10.3389/fmicb.2017.00967)
Supplement: Supplementary file 2 [file Table_2.XLSX]

## Sheet: Sheet1
Variable	SS(trace)	Pseudo-F	P	Prop.
NH3	3588.4	1.6135	0.076	0.16784
Log(PO4)	4310.8	2.0204	0.007	0.20163
NOX	3068.5	1.3406	0.155	0.14352
Log(Temp)	3655.1	1.6497	0.046	0.17096
Log(PSU)	2577.9	1.0968	0.393	0.12057
Fluor	2408.9	1.0158	0.445	0.11267
DIN	3735.9	1.6939	0.047	0.17474
Silica	3399.8	1.5127	0.093	0.15902
DIN= dissolved inorganic nitrogen (NOx + NH3)
