# Supplementary material for: Diversity and Activity of Diazotrophs in Great Barrier Reef Surface Waters
Source: Front Microbiol. 2017 Jun 7;8:967. doi: 10.3389/fmicb.2017.00967 (PMC5461343; doi:10.3389/fmicb.2017.00967)
Supplement: Supplementary file 3 [file Table_3.XLSX]

## Sheet: Sheet1
	15NO3 umol/mol 15N	15NH4 umol/mol 15N	15N20 umol/mol 15N
	420	34	21	values from Table 1 of the Dabundo paper
	420	520	109
	350	1900	63
	1.8		49
Average (umol):	297.95	818	60.5
convert to mole (Ave. * 1x 10-6):	0.00029795	0.000818	6.05e-05
calculate mole/mole 15N gas added:	7.9808e-08	2.19107e-07	1.62054e-08
Calculate additional mole 15N added to incubation:	3.15121e-07
Calculate total 15N added to incubation:	3.15121e-07		mole 15N gas added to incubation by me (3ml, 98 Atom% 15N2)	0.000267857
